# Supplementary material for: Informal employment and high burden of out-of-pocket healthcare payments among older workers: evidence from the Longitudinal Ageing Study in India
Source: Health Policy Plan. 2024 Aug 3;40(2):123–39. doi: 10.1093/heapol/czae074 (PMC11800986; doi:10.1093/heapol/czae074)
Supplement: czae074_Supp [file czae074_supp.zip]

Archive with 1 entries (1 files):
- Supplementary_file_31July.docx
